# Supplementary material for: Evolution of CG Methylation Maintenance Machinery in Plants
Source: Epigenomes. 2021 Sep 14;5(3):19. doi: 10.3390/epigenomes5030019 (PMC8594673; doi:10.3390/epigenomes5030019)
Supplement: Supplementary file 1 [file epigenomes-05-00019-s001.zip]

Archive with 1 entries (1 files):
- epigenomes-1326197-supplementary final.pdf
